# Supplementary material for: A dominant pathogenic MEFV mutation causes atypical pyrin-associated periodic syndromes
Source: JCI Insight. 2023 Oct 9;8(19):e172975. doi: 10.1172/jci.insight.172975 (PMC10619432; doi:10.1172/jci.insight.172975)
Supplement: Supporting data values [file jciinsight-8-172975-s131.xlsx]

## Sheet: Figure 1F
IL-1β(pg/ml)		IL-18(pg/ml)
HC	Pt	HC	Pt
10.3596	32.5766	208.5	21469.4
0	52.2246	103.239	26221.7
0	32.8158	91.894	17178.7
0.066669		183.267
0.054254		657.04
0.140937		372.349
0.075085		136.025
1.16792		383.416
0.806588		316.274

## Sheet: Figure 2B
ASC speck (%)
ASC-GFP	ASC-GFP+Pyrin WT	ASC-GFP+Pyrin S242R	ASC-GFP+Pyrin E583A
3.02	8.99	16.6	18.5
2.88	8.98	17.1	19
1.81	8.08	16.5	19.5

## Sheet: Figure 2D
ASC speck (%)
ASC-GFP	ASC-GFP+Pyrin WT	ASC-GFP+Pyrin S242R	ASC-GFP+Pyrin E583A
11.1111	28.0702	28.4314	23.1405
8.06452	23.5772	32.7434	32.8571
12.6866	30	41.3223	31.4607
16.4286	23.8411	44.9153	39.4495
15.7143	20.4969	38.2979	30.0971
6.36364	21.2121	25.4545	41.5842
12.4088	25.7812	32.5397	34.4
11.7647	26.1745	37.7953	44.0367
18.75	31.5789	39.0244	47.7064
20.1613	24.4444	41.3043	36.2205
16	18.4874	46.4912	38.2812
16.5138	27.5229	22.6891	44.7619
15.7233	25.641	44	37.7778
10.828	16.5563	31.0924	25.9669
15.7233	21.7647	25	23.6486
17.0886	18.4397	31.7881	37.5
	25.7576	24.8227	35.2941
	27.5	28.3688	24.4681
	16.2162	29.6875	36.7347
	26.8908	44.2857	40
	23.5772	34.127	31.4607
	29.2453	31.25	38.0117
	21.7391	38.7097	35
	10.0917	47.6562	37.3984
	19.8276	27.451	35.2941
		32.8358	24

## Sheet: Figure 3B
IL-1β(pg/ml)				IL-18(pg/ml)
EV	WT	S242R	E583A	EV	WT	S242R	E583A
0.842934	2.26561	23.8073	17.4508	0	10.0488	233.555	157.661
1.36433	2.05638	15.9338	11.2007	0	3.46703	178.685	114.485
0.902448	2.52374	19.096	15.8369	0	14.9664	182.838	147.502

## Sheet: Figure 5A
IL-1β(pg/ml)
Basal		LPS		LPS + C3 Toxin
HC	Pt	HC	Pt	HC	Pt
0	0.127967	62.9728	6.06879	46.9418	293.203
3.95599	0	69.229	25.1536	69.3085	88.4225
0	0.430805	69.6778	65.1432	88.2696	130.531

## Sheet: Figure 5C
ASC speck (%)
HC	P1	P2	P3
0	0.0653595	0.212963	0.117647
0	0.0680272	0.17284	0.0545455
0	0.0818182	0.1	0.142857
0	0.214286	0.21	0.142857
0	0.0898876	0.316832
0.0166667	0.0543478	0.21978

## Sheet: Figure 5E
Normalized ReadsCount
IL1B		IL1A		IL6		CXCL2
HC	Pt	HC	Pt	HC	Pt	HC	Pt
203	1617	1	71	6	28	87	1737
220	563	2	33	12	25	105	979
19	991	1	62	11	58	2	1057
20		0		6		3
55		0		7		8
37		0		16		3
